# Supplementary material for: Amber ff24EXP-GA, Based on Empirical Ramachandran Distributions of Glycine and Alanine Residues in Water
Source: J Chem Theory Comput. 2025 Feb 20;21(5):2515–34. doi: 10.1021/acs.jctc.4c01450 (PMC11912210; doi:10.1021/acs.jctc.4c01450)
Supplement: Supplementary file 2 — ct4c01450_si_002.zip [file ct4c01450_si_002.zip]

Archive with 37 entries (36 files):
- amber24GA.ff/
- amber24GA.ff/Makefile.in
- amber24GA.ff/dna.hdb
- amber24GA.ff/tip4pew.itp
- amber24GA.ff/rna.arn
- amber24GA.ff/gbsa.itp
- amber24GA.ff/opc.itp
- amber24GA.ff/ffnonbonded.itp
- amber24GA.ff/Makefile.am
- amber24GA.ff/urea.itp
- amber24GA.ff/rna.hdb
- amber24GA.ff/atomtypes.atp
- amber24GA.ff/spce.itp
- amber24GA.ff/forcefield.doc
- amber24GA.ff/spc.itp
- amber24GA.ff/aminoacids.vsd
- amber24GA.ff/dna.arn
- amber24GA.ff/ions.itp
- amber24GA.ff/aminoacids.c.tdb
- amber24GA.ff/rna.r2b
- amber24GA.ff/aminoacids.n.tdb
- amber24GA.ff/tip4p2005.gro
- amber24GA.ff/tip4p2005.itp
- amber24GA.ff/watermodels.dat
- amber24GA.ff/dna.r2b
- amber24GA.ff/tip5p.itp
- amber24GA.ff/aminoacids.r2b
- amber24GA.ff/aminoacids.arn
- amber24GA.ff/ffbonded.itp
- amber24GA.ff/tip4p.itp
- amber24GA.ff/dna.rtp
- amber24GA.ff/forcefield.itp
- amber24GA.ff/rna.rtp
- amber24GA.ff/tip3p.itp
- amber24GA.ff/aminoacids.hdb
- amber24GA.ff/aminoacids.rtp
- amber24GA.ff/OPC_README
