# Supplementary material for: Amber ff24EXP-GA, Based on Empirical Ramachandran Distributions of Glycine and Alanine Residues in Water
Source: J Chem Theory Comput. 2025 Feb 20;21(5):2515–34. doi: 10.1021/acs.jctc.4c01450 (PMC11912210; doi:10.1021/acs.jctc.4c01450)
Supplement: Supplementary file 2 — ct4c01450_si_002.zip [file ct4c01450_si_002.zip › amber24GA.ff/opc.itp]

;Four-point OPC water model
;Reference: Izadi, S., Anandakrishnan R., and Onufriev, A.V. (2014). Building Water Models: A Different Approach. J. Phys. Chem. Lett. 5, 3863–3871. 

[ moleculetype ]
; molname       nrexcl
SOL             2

[ atoms ]
; id  at type     res nr  res name  at name  cg nr  charge    mass
  1   OW_opc      1       SOL       OW       1       0        16.00000
  2   HW_opc      1       SOL       HW1      1       0.67914   1.00800
  3   HW_opc      1       SOL       HW2      1       0.67914   1.00800
  4   MW          1       SOL       MW       1      -1.35828   0.00000

#ifndef FLEXIBLE

[ settles ]
; i     funct   doh     dhh
1       1       0.08724 0.13712

#else

[ bonds ]
; i     j       funct   length  force.c.
1       2       1       0.08724 502416.0 0.08724        502416.0
1       3       1       0.08724 502416.0 0.08724        502416.0

[ angles ]
; i     j       k       funct   angle   force.c.
2       1       3       1       103.6   628.02  103.6  628.02

#endif


[ virtual_sites3 ]
; Vsite from                    funct   a               b
4       1       2       3       1       0.147722363     0.147722363


[ exclusions ]
1       2       3       4
2       1       3       4
3       1       2       4
4       1       2       3


; The position of the virtual site is computed as follows:
;
;               O
;             
;               V
;         
;       H               H
;
; Ewald OPC:
; const = distance (OV) / [ cos (angle(VOH))    * distance (OH) ]
;         0.01594 nm     / [ cos (51.8 deg)     * 0.0872433 nm    ]
;       then a = b = 0.5 * const = 0.147722363
;
; Vsite pos x4 = x1 + a*(x2-x1) + b*(x3-x1)
