# Supplementary material for: Amber ff24EXP-GA, Based on Empirical Ramachandran Distributions of Glycine and Alanine Residues in Water
Source: J Chem Theory Comput. 2025 Feb 20;21(5):2515–34. doi: 10.1021/acs.jctc.4c01450 (PMC11912210; doi:10.1021/acs.jctc.4c01450)
Supplement: Supplementary file 2 — ct4c01450_si_002.zip [file ct4c01450_si_002.zip › amber24GA.ff/tip4p2005.itp]

; TIP4P/2005 Water Model

; J. L. F. Abascal and C. Vega, J. Chem. Phys 123 234505 (2005)
; http://dx.doi.org/10.1063/1.2121687

; Note by SZ: I changed the "type" coloumn of "atoms" block to make this itp file compatible with AMBER99SB foce filed.


[ moleculetype ]
; molname    nrexcl
  SOL        2

[ atoms ]
; nr type       resnr residu atom cgnr charge 
  1  OW_tip4p   1     SOL    OW   1     0.0000
  2  HW_tip4p   1     SOL    HW1  1     0.5564
  3  HW_tip4p   1     SOL    HW2  1     0.5564
  4  MW         1     SOL    MW   1    -1.1128

#ifndef FLEXIBLE
[ settles ]
; i  funct   doh       dhh
  1  1       0.09572   0.15139
#else
[ bonds ]
; i     j     funct   length  force.c.
  1     2     1       0.09572 502416.0
  1     3     1       0.09572 502416.0
        
[ angles ]
; i   j   k   funct   angle   force.c.
  2   1   3   1       104.52  628.02
#endif

[ exclusions ]
1     2     3     4
2     1     3     4
3     1     2     4
4     1     2     3

; The position of the dummy is computed as follows:
;
;         O
;         
;         D
;     
;   H           H
;
; a = b = (1/2) * (distance(OD)  / [ cos (angle(DOH)) * distance(OH) ] )
;       = (1/2) * (0.01546 nm    / [ cos (52.26 deg)  * 0.09572 nm   ] )
;       = 0.13193777
; Dummy pos x4 = x1 + a*(x2-x1) + b*(x3-x1)

[ virtual_sites3 ]
; Vsite from                    funct   a               b
4 1 2 3 1 0.13193777 0.13193777 
