# Supplementary material for: Amber ff24EXP-GA, Based on Empirical Ramachandran Distributions of Glycine and Alanine Residues in Water
Source: J Chem Theory Comput. 2025 Feb 20;21(5):2515–34. doi: 10.1021/acs.jctc.4c01450 (PMC11912210; doi:10.1021/acs.jctc.4c01450)
Supplement: Supplementary file 2 — ct4c01450_si_002.zip [file ct4c01450_si_002.zip › amber24GA.ff/watermodels.dat]

tip3p    TIP3P     TIP 3-point, recommended
tip4p    TIP4P     TIP 4-point
tip4pew  TIP4P-Ew  TIP 4-point optimized with Ewald
spc      SPC       simple point charge
spce     SPC/E     extended simple point charge
tip4p2005 TIP4P2005 Custom Added
opc      OPC       4 point OPC
