# Supplementary material for: Amber ff24EXP-GA, Based on Empirical Ramachandran Distributions of Glycine and Alanine Residues in Water
Source: J Chem Theory Comput. 2025 Feb 20;21(5):2515–34. doi: 10.1021/acs.jctc.4c01450 (PMC11912210; doi:10.1021/acs.jctc.4c01450)
Supplement: Supplementary file 2 — ct4c01450_si_002.zip [file ct4c01450_si_002.zip › amber24GA.ff/forcefield.itp]

#define _FF_AMBER
#define _FF_AMBER24GA

[ defaults ]
; nbfunc        comb-rule       gen-pairs       fudgeLJ fudgeQQ
1               2               yes             0.5     0.8333

#include "ffnonbonded.itp"
#include "ffbonded.itp"
#include "gbsa.itp"
