# Supplementary material for: Amber ff24EXP-GA, Based on Empirical Ramachandran Distributions of Glycine and Alanine Residues in Water
Source: J Chem Theory Comput. 2025 Feb 20;21(5):2515–34. doi: 10.1021/acs.jctc.4c01450 (PMC11912210; doi:10.1021/acs.jctc.4c01450)
Supplement: Supplementary file 2 — ct4c01450_si_002.zip [file ct4c01450_si_002.zip › amber24GA.ff/OPC_README]

Minimal residue specific force fields for two different sets of Amino Acid residues (G V I S T F H Y W Dp Ep) and (A L C N R M Q K)


Accuracy of the bulk water properties obtained using OPC water model are sensitive to the way long-range LJ interactions beyond the cut-off are treated.   

To use OPC in GROMACS, one of the options below should be used in the mdp file:

a) Apply long range dispersion corrections for Energy and Pressure: DispCorr = EnerPres (Tested)
b) Use the Lennard Jones PME: vdwtype = PME


Adding a long-range correction to LJ is now the default in AMBER, which was used to generate all of the results reported in the original OPC paper. However, AMBER uses a somewhat different scheme than those currently available GROMACS.
